# Supplementary material for: Patient-Reported Outcomes After First Pulmonary Vein Isolation for ParoxYsmal Atrial Fibrillation: Cryoballoon vs. Radiofrequency (SPY-AF)
Source: J Clin Med. 2025 Sep 23;14(19):6711. doi: 10.3390/jcm14196711 (PMC12525301; doi:10.3390/jcm14196711)
Supplement: Supplementary file 1 [file jcm-14-06711-s001.zip]

Archive with 1 entries (1 files):
- jcm-3711368-supplementary.pdf
